# Supplementary material for: Hepatitis B Virus Infection Is Associated with a Higher Risk of Liver Metastasis in Gastric Cancer
Source: Curr Oncol. 2026 Mar 21;33(3):179. doi: 10.3390/curroncol33030179 (PMC13025660; doi:10.3390/curroncol33030179)
Supplement: Supplementary file 1 [file curroncol-33-00179-s001.zip]

Archive with 1 entries (1 files):
- curroncol-4153084-supplementary.pdf
